# Supplementary material for: Liver function assessment using indocyanine green plasma disappearance rate in a young male with icteric leptospirosis: a case report
Source: BMC Infect Dis. 2019 May 28;19:473. doi: 10.1186/s12879-019-4101-5 (PMC6537418; doi:10.1186/s12879-019-4101-5)
Supplement: Supplementary file 1 — Numeric values of indocyanine green plasma disappearance rates (ICG-PDR) and serum total bilirubin as well as alanine aminotransferase (ALAT) levels during hospitalization and a 3-month follow-up period. (XLSX 9 kb) [file 12879_2019_4101_MOESM1_ESM.xlsx]

## Sheet: Sheet1
No. of days after initial hospitalization	Indocyanine Green Plasma Disappearance Rate (ICG-PDR) [%/min]	Serum total bilirubin [mg/dl], reference range: <1.2 mg/dl	Serum Alanine Aminotransferase (ALAT) [U/l], reference range: <50 U/l
Day 5	2	44.4	53
Day 6	3.2	38.9	81
Day 8	13.4	15.1	83
Day 10	17.4	9	104
Day 51	23.7	1.4	65
Day 85	33.4	0.6	37
